# Supplementary material for: Improving the accuracy of medical diagnosis with causal machine learning
Source: Nat Commun. 2020 Aug 11;11:3923. doi: 10.1038/s41467-020-17419-7 (PMC7419549; doi:10.1038/s41467-020-17419-7)
Supplement: Supplementary file 4 — Source Data [file 41467_2020_17419_MOESM4_ESM.zip]

Archive with 7 entries (4 files):
- Code submission/
- Code submission/Experiment code for submission.ipynb
- __MACOSX/
- __MACOSX/Code submission/
- __MACOSX/Code submission/._Experiment code for submission.ipynb
- Code submission/README.rtf
- __MACOSX/Code submission/._README.rtf
