# Supplementary material for: Improving the accuracy of medical diagnosis with causal machine learning
Source: Nat Commun. 2020 Aug 11;11:3923. doi: 10.1038/s41467-020-17419-7 (PMC7419549; doi:10.1038/s41467-020-17419-7)
Supplement: Supplementary file 4 — Source Data [file 41467_2020_17419_MOESM4_ESM.zip › Code submission/Experiment code for submission.ipynb]

# %% [code]
import argparse
import math
import json
import os
import pickle
import logging
import uuid
import json
import sys
import itertools
import copy
import matplotlib.pyplot as plt
import time
import numpy as np
import pandas as pd
from random import sample
from collections import defaultdict
from random import random
from sys import argv, exit
from time import clock
from operator import mul
from functools import reduce
from scipy.stats.stats import pearsonr
from profilehooks import profile
from toposort import toposort_flatten
from IPython.core.display import display, HTML
display(HTML("<style> *{margin:0; padding:0;} html, body, .container{margin:0;!important padding:0;!important} .container { width:100% !important;}</style>"))
import json
import requests

def get_doctor_differential(l):
    return [val['concept']['id'] for val in l if val['concept']['id'] != None]

def produce_differentials(num):
    return dict([[val['user']['id'], get_doctor_differential(val['doctor_diseases'])] for val in casecards[num]['outcomes'] if 'doctor_diseases' in val])


def diff_stacks(num, true_disease, res_occ, res_counter, res_obs):
    if casecards[num]['outcomes']==[]:
        return False
    differentials = produce_differentials(num)
    ind_occam, ind_counter, ind_obs = sorted(res_occ, key=res_occ.get, reverse=True).index(true_disease),sorted(res_counter, key=res_counter.get, reverse=True).index(true_disease),sorted(res_obs, key=res_obs.get, reverse=True).index(true_disease)
    return dict([[k, [len(val), int(true_id in val), int(len(val)> ind_occam), int(len(val)> ind_counter), int(len(val)> ind_obs)]] for k, val in differentials.items()])

def doctor_top_ns(num, true_disease):
    differentials = produce_differentials(num)
    return [[key, len(val), 1 if true_id in val else 0] for key, val in differentials.items()]


def input_duration(casecards, network_data, num, ev):
    cui_to_duration = {
    "C0436361": 1,
    "C0436362": 2,
    "C0436363": 3,
    "C0436364": 4,
    "C0436365": 5
    }
    duration = casecards[num]['card']['duration']
    dur_num = cui_to_duration[duration]
    new_cpt = [1-el[dur_num] for el in network_data['cd4c5fb4-21bc-4e13-ac50-6eee8d24e769']['cpt']]
    ev['cd4c5fb4-21bc-4e13-ac50-6eee8d24e769_new']='True'
    network_data['cd4c5fb4-21bc-4e13-ac50-6eee8d24e769_new'] = {'cpt':new_cpt, 'label':'Symptom', 'name':'new_duration', 'noisy':True, 'parents':network_data['cd4c5fb4-21bc-4e13-ac50-6eee8d24e769']['parents']}
    return ev, network_data


def DOS_multiply(duration, results, nd):
    cui_to_duration = {
    "C0436361": 1,
    "C0436362": 2,
    "C0436363": 3,
    "C0436364": 4,
    "C0436365": 5
    }
    dur_num = cui_to_duration[duration]
    return dict([[k, val*get_coeff(k, dur_num, network_data_1)] for k, val in results.items()])

def get_coeff(disease, dur,  nd):
    if disease in nd['cd4c5fb4-21bc-4e13-ac50-6eee8d24e769']['parents']:
        return  nd['cd4c5fb4-21bc-4e13-ac50-6eee8d24e769']['cpt'][nd['cd4c5fb4-21bc-4e13-ac50-6eee8d24e769']['parents'].index(disease)][dur]
    else:
        return 0.25

def get_ev_from_casecard(num):
    risk_ev = [[k['concept']['id'], "True" if k['presence'] == 'PRESENT' else "False" ] for k in casecards[num]['card']['risk_factors'] if k['label']=='Risk']
    symptom_ev  = [[k['concept']['id'], "False" if k['severity'] == 'NOT_PRESENT' else "True"] for k in casecards[num]['card']['symptoms'] if (k['label']!='Super')&(k['concept']['id']!=None)]
    int_ev = [{"id": el[0], "state": el[1]} for el in risk_ev + symptom_ev]
    return  int_ev
    
def get_model_variant(num):
    agerange= [15, 25, 40, 65, 75, 100]
    agedict = {15: '.15.24', 25: '.25.39', 40: '.40.64', 65: '.65.74', 75: '.75.100'}
    age, gender = casecards[num]['card']['age'], casecards[num]['card']['gender']
    lesser_ages = [t for t in agerange if t <= age]
    if lesser_ages == []:
        return False
    minage = max(lesser_ages)
    gender_tag = 'male' if gender == 1 else 'female'
    network_name = f'{gender_tag}_only{agedict[minage]}'
    return network_name

def check_casecard(num, ev, true_id):
    ev_ids = [el['id'] for el in ev] + [true_id]
    agerange= [15, 25, 40, 65, 75, 100]
    agedict = {15: '.15.24', 25: '.25.39', 40: '.40.64', 65: '.65.74', 75: '.75.100'}
    age, gender = casecards[num]['card']['age'], casecards[num]['card']['gender']
    minage = max(t for t in agerange if t <= age)
    gender_tag = 'male' if gender == 1 else 'female'
    network_name = f'model.20180611001727-default.{gender_tag}_only{agedict[minage]}.json'
    network_data ={}
    with open(network_name) as json_data:
        network_data = json.load(json_data)
    node_ids = [n['id'] for n in network_data['nodes']]
    for k in ev_ids:
        if k not in node_ids:
            return True
    return False

def get_data(name):
    aggregated_marginals = {}
    with open(f'aggregated_marginals.{name}.json') as json_data:
        aggregated_marginals= json.load(json_data)
    
    all_priors = {}
    with open(f'all_priors.{name}.json') as json_data:
        all_priors= json.load(json_data)
    
    return aggregated_marginals, all_priors

def get_network_data(json_name):
    network_data ={}
    with open(json_name) as json_data:
        network_data = json.load(json_data)
        return network_data

def get_label(k, diseases, symptoms, riskfactors):
    if k in diseases:
        return 'Disease'
    elif k in symptoms:
        return 'Symptom'
    elif k in riskfactors:
        return 'Risk'
    else:
        return 'none'
    
def try_parents(k, parent_dict):
    if k in parent_dict.keys():
        
        return parent_dict[k]
    else:
        return []
    


def get_p(d, network_data, min_p):
    return min(network_data[d]['cpt'][0], min_p)

def get_max_phi(N, K, min_leak, max_leak):
    genders = ['male', 'female']
    ages = ['15.24', '25.39', '40.64', '65.74', '75.100']
    res = {}
    for g in genders:
        for a in ages:
            network_data_2 = create_new_network_data(f'{g}_only.{a}', 0.05, 0.9, 0.99999999999)
            dis_id = disease_ids(network_data_2)
            DM = np.load(f'{g}_only.{a}_single_disease_marginals.npy')
            MM = np.load(f'{g}_only.{a}_bipartite_disease_marginals.npy')
            print(np.amax(DM),np.amax(MM))
            sigma = np.sqrt(DM*(1-DM))
            Phi = (MM - np.triu(np.outer(DM, DM), k=1))/np.outer(sigma, sigma)
            max_index_x, max_index_y = np.unravel_index(np.argsort(np.abs(Phi).ravel())[-N:], Phi.shape)
            res[f'{g}_only.{a}'] = dict([[f'{network_data_2[dis_id[max_index_x[n]]]["name"]}_VS_{network_data_2[dis_id[max_index_y[n]]]["name"]}', Phi[max_index_x[n], max_index_y[n]]] for n in range(len(max_index_x))])
    return res          

def construct_marginals(network_data, network_name, min_p):
    diseases = disease_ids(network_data)
    risk_factor_nodes = risk_factor_ids(network_data)
    risk_children_dict = childvec(network_data)
    disease_marginals = []
    for d in diseases:
        # leak lambda multiplies everything
        prod_lambda = 0
        if network_data[d]['parents'] == []: # intialise prodlambda with leak lambda
            prod_lambda = get_p(d, network_data, min_p)
        else:
            prod_lambda = network_data[d]['cpt'][-1]
            # load risk factors and calculate marginal
            for num, _id in enumerate(network_data[d]['parents']):
                prob_r = copy.deepcopy(network_data[_id]['cpt']) # simple hack to prevent us from overwriting risk factor probabilities
                prod_lambda = prod_lambda *(prob_r[0] + prob_r[1]* network_data[d]['cpt'][num])
        disease_marginals += [prod_lambda]
    # now calculate the matrix of joint zero states
    disease_marginal_matrix = np.zeros([len(disease_marginals), len(disease_marginals)])
    for i, d in enumerate(diseases):
        for j, d_prime in enumerate(diseases):
            if j <= i: # only need to fill top triangle as symmetric
                continue
            else:
                prod_lambda = 1
                if network_data[d]['parents'] == []:
                    prod_lambda = prod_lambda * get_p(d, network_data, min_p)
                else:
                    prod_lambda = prod_lambda * network_data[d]['cpt'][-1]
                if network_data[d_prime]['parents'] == []:
                    prod_lambda = prod_lambda * get_p(d_prime, network_data, min_p)
                else:
                    prod_lambda = prod_lambda * network_data[d_prime]['cpt'][-1]
                for num, _id in enumerate(list(set(network_data[d]['parents']+ network_data[d_prime]['parents']))):
                    prob_r = copy.deepcopy(network_data[_id]['cpt'])
                    lamb_1, lamb_2 = 1, 1
                    if _id in network_data[d]['parents']:
                        lamb_1 = network_data[d]['cpt'][network_data[d]['parents'].index(_id)]
                    if _id in network_data[d_prime]['parents']:
                        lamb_2 = network_data[d_prime]['cpt'][network_data[d_prime]['parents'].index(_id)]
                    prod_lambda = prod_lambda *(prob_r[0] + prob_r[1]*lamb_1*lamb_2)
                disease_marginal_matrix[i, j] = prod_lambda
    np.save(f'{network_name}_single_disease_marginals', np.array(disease_marginals)) 
    np.save(f'{network_name}_bipartite_disease_marginals', disease_marginal_matrix)


def PG_disease(disease_ids, network_data):
    leak_lambda_product = reduce(mul,[disease_leak(d, network_data) for d in disease_ids] , 1)
    parent_risks = set.union(*[set(network_data[d]['parents']) for d in disease_ids])
    parent_risk_priors = [[_r, network_data[_r]['cpt'][0]] for _r in parent_risks]
    return reduce(mul,[R[1] + (1-R[1])*reduce(mul,[get_lambda(R[0], d, network_data) for d in disease_ids] ,1) for R in parent_risk_priors] , 1)
    
def disease_leak(disease_id, network_data):
    if network_data[disease_id]['parents'] == []:
        return network_data[disease_id]['cpt'][0]
    else:
        return network_data[disease_id]['cpt'][-1]
    
def get_lambda(r, d, network_data):
    if r in network_data[d]['parents']:
        return network_data[d]['cpt'][network_data[d]['parents'].index(r)]
    else:
        return 1

def update_marginals(network_data, risk_factor_evidence, disease_marginals, marginal_matrix):
    disease_numbers = dict([[d, num] for num, d in enumerate(disease_ids(network_data))])
    risk_factor_children = childvec(network_data)
    disease_marginal_transform = np.ones(len(disease_marginals))
    disease_matrix_transform = np.ones([len(disease_marginals),len(disease_marginals)])
    for item in risk_factor_evidence.items():
        r, val = item
        p_r = network_data[r]['cpt'][0]
        r_children = risk_factor_children[r]
        lambda_matrix = np.ones([len(disease_marginals),len(disease_marginals)])
        for child in r_children:
            child_number = disease_numbers[child]
            child_lambda = network_data[child]['cpt'][network_data[child]['parents'].index(r)]
            lambda_matrix[child_number, :] = lambda_matrix[child_number, :]*child_lambda
            lambda_matrix[:,child_number] = lambda_matrix[:,child_number]*child_lambda
            if val == 1:
                disease_marginal_transform[child_number] = disease_marginal_transform[child_number]*child_lambda / (child_lambda*(1-p_r) + p_r)
            else:
                disease_marginal_transform[child_number] = disease_marginal_transform[child_number]*1 / (child_lambda*(1-p_r) + p_r)
        if val == 1:
            disease_matrix_transform = disease_matrix_transform * (lambda_matrix / ((1-p_r)*lambda_matrix + p_r)) # addition of scalar applies to all elements
        else:
            disease_matrix_transform = disease_matrix_transform * (np.ones([len(disease_marginals),len(disease_marginals)])/ ((1-p_r)*lambda_matrix + p_r))
    transformed_marginal_vector = disease_marginals*disease_marginal_transform
    transformed_marginal_matrix = marginal_matrix * disease_matrix_transform
    return transformed_marginal_vector, transformed_marginal_matrix


def corrmat(joint_mat, marginals):
    output = np.zeros([len(marginals), len(marginals)])
    for i in range(len(marginals)):
        for j in range(len(marginals)):
            if j <= i:
                continue
            p_i, p_j = marginals[i][1], marginals[j][1]
            p_joint = joint_mat[i, j]
            output[i, j] = p_joint - p_i*p_j
    return output


def powerset(seq):
    """
    Returns all the subsets of this set. This is a generator. so define a list L and then call pL = [x for x in powerset(l)]
    """
    if len(seq) == 0:
        yield []
    elif len(seq) == 1:
        yield seq
        yield []
    else:
        for item in powerset(seq[1:]):
            yield [seq[0]]+item
            yield item
            
def powersetN(seq, n):
    """
    Returns all the elements of the powerset up to cardinality N
    """
    outvec = []
    for i in range(n+1):
        outvec += [list(j) for j in list(itertools.combinations(seq, i))]
    return outvec
        
            
           
def disease_ids(network_data): 
    return [i for i, j in list(network_data.items()) if j['label'] == 'Disease'] # get all disease nodes

def risk_factor_ids(network_data):
    return [i for i, j in list(network_data.items()) if j['label'] == 'Risk'] # get all disease nodes

def symptom_ids(network_data):
    return [i for i, j in list(network_data.items()) if j['label'] == 'Symptom'] # get all disease nodes

    
def childvec(network_data):
    risk_factor_nodes = risk_factor_ids(network_data)
    disease_nodes = disease_ids(network_data)
    risk_factor_dict = dict((el,[]) for el in risk_factor_ids(network_data))
    for _id in disease_nodes:
        
        for parent_id in network_data[_id]['parents']:
            risk_factor_dict[parent_id].append(_id)
    return risk_factor_dict

def childvec_diseases(network_data):
    disease_nodes = disease_ids(network_data)
    symptom_nodes = symptom_ids(network_data)
    disease_dict = dict((el,[]) for el in  disease_nodes)
    for _id in symptom_nodes:
        
        for parent_id in network_data[_id]['parents']:
            disease_dict[parent_id].append(_id)
    return disease_dict


def try_key(dic, key):
    if key in dic.keys():
        return dic[key]
    else:
        return 0

def mean_list(l):
    if l == []:
        return 'none' 
    else:
        return np.mean(l)

    
def get_lamb(s, d, network_data):
    if d not in network_data[s]['parents']:
        return 1
    else:
        return network_data[s]['cpt'][network_data[s]['parents'].index(d)]

def counterfactual_correction(disease_children, d, Z, positive_symptoms, network_data):
    if len(Z) == len(positive_symptoms): 
        return 0
    else: 
        return  len(list(set(positive_symptoms)-set(Z))) - sum([get_lamb(_s, d, network_data) for _s in list(set(positive_symptoms)-set(Z))])#1 - reduce(mul,[get_lamb(_s, d, network_data) for _s in list(set(positive_symptoms)-set(Z))] , 1)

def approx_inf_final(network_data, on_symptoms, off_symptoms, disease_marginals, correlation_matrix, disease_children):
    inference_results = np.zeros(len(disease_marginals)) 
    obs_inference_results = np.zeros(len(disease_marginals))
    Smarg = 0
    lens = len(on_symptoms)
    # 'list' is necessary, as it returns [ [] ] when you have no on-symptoms, which means you still calculate smarg for all evidence false
    for s in list(powerset(on_symptoms)): 
        s_join = s + off_symptoms
        arg_0 = ((-1)**len(s)) * reduce(mul, [network_data[symp]['cpt'][-1] for symp in s_join], 1)
        parent_diseases = set(list(itertools.chain.from_iterable([network_data[i]['parents'] for i in s_join])))
        biglambda = 1
        av_terms, lambda_vec, unav = [], [], []
        # construct big lambda and aggrigate parent lambdas
        for k_d, p_d in disease_marginals:
            if k_d in parent_diseases:
                symptoms_of_d = set(disease_children[k_d]) & set(s_join)
                prod_lambda = reduce(mul, [network_data[s]['cpt'][network_data[s]['parents'].index(k_d)] for s in symptoms_of_d], 1)
                biglambda *= (prod_lambda * (1-p_d) + p_d)
                unav += [(prod_lambda* (1-p_d) )/(prod_lambda * (1-p_d) + p_d)]
                lambda_vec += [(prod_lambda-1)]
                av_terms += [1/(prod_lambda * (1-p_d) + p_d)]
               
            else:
                unav += [(1-p_d)]
                lambda_vec += [0]
                av_terms += [1]  
    
        # append 1st order term to results
        Smarg += arg_0 * biglambda
        temp_results = arg_0 * biglambda * np.array(unav) # part of p(S_- = 0, Z = 0, d_k = 1|R) that comes from product term in correlator expansion
        obs_inference_results += arg_0 * biglambda * np.array(unav) 
        outervec = np.array([(lambda_vec[i])*av_terms[i] for i in range(len(disease_marginals))])
        M = correlation_matrix * np.outer(outervec, outervec)
        Msum = np.sum(M)
        correlator_correction = np.array([arg_0 * biglambda*unav[num]*(Msum - np.sum(M[num, :])-np.sum(M[:, num])) + arg_0 * biglambda*(lambda_vec[num]+1)*av_terms[num]*np.sum(correlation_matrix[:,num]*outervec) + arg_0*biglambda*(lambda_vec[num]+1)*av_terms[num]*np.sum(correlation_matrix[num,:]*outervec) for num in range(len(disease_marginals))])
  
        temp_results += correlator_correction
        obs_inference_results += correlator_correction
        full_av_vector = np.array(lambda_vec)*np.array(av_terms) 
        Smarg += arg_0 * biglambda * np.sum(correlation_matrix * np.outer(full_av_vector, full_av_vector))
        
        temp_results *=  np.array([counterfactual_correction(disease_children, d, s, on_symptoms, network_data) for d in disease_ids(network_data)]) 
        inference_results += temp_results
        
    return inference_results/Smarg, obs_inference_results / Smarg


def approximate_inference(network_data, evidence, network_name, threshold, pert, N):
    
    evidence = [[key, value] for key, value in evidence.items()]
    risk_evidence = {}
    positive_symptoms = []
    negative_symptoms = []
    for ev in evidence:
        if ev[0] not in list(network_data.keys()):
            print('Error: evidence not in network')
            break
        counter = 0
        if ev[1] == 'True': 
            counter = 1
        else:
            counter = 0
        if network_data[ev[0]]['label'] == 'Symptom':
            if ev[1] == 'False':
                negative_symptoms += [ev[0]]
            else:
                positive_symptoms += [ev[0]]
        else:
            risk_evidence[ev[0]] = counter  
    disease_children = childvec_diseases(network_data)
    
    # using raw disease marginals 
    disease_marginals = np.load(f'{network_name}_single_disease_marginals.npy')    
    marginal_matrix = np.load(f'{network_name}_bipartite_disease_marginals.npy')
    updated_marginals, updated_marginal_matrix = update_marginals(network_data, risk_evidence, disease_marginals, marginal_matrix)
    

    sigma = np.sqrt(updated_marginals*(1-updated_marginals))
    Phi = (updated_marginal_matrix - np.triu(np.outer(updated_marginals, updated_marginals), k=1))/np.outer(sigma, sigma)
    updated_marginals_trans = 1-((1-updated_marginals) + pert  )/N
    sigma_new = np.sqrt(updated_marginals_trans*(1-updated_marginals_trans))
    updated_marginal_matrix_trans = np.triu(np.outer(updated_marginals_trans, updated_marginals_trans), k=1) + Phi * np.triu(np.outer(sigma_new, sigma_new), k=1)
    single_disease_marginals = [[k, updated_marginals_trans[num]] for num, k in enumerate(disease_ids(network_data))]
    correlation_matrix = updated_marginal_matrix_trans - np.triu(np.outer(updated_marginals_trans, updated_marginals_trans), k=1) #corrmat(updated_marginal_matrix_trans, single_disease_marginals)
    correlation_matrix[np.abs(correlation_matrix)<=1e-16]=0
    correlation_matrix[correlation_matrix<0]=0 # all correlations must are positive in this model
    counter_res, obs_res = approx_inf_final(network_data, positive_symptoms, negative_symptoms, single_disease_marginals, correlation_matrix, disease_children)
    
    if any(np.isnan(obs_res)):
        print('obs Nan', end='\n')
        return False, False
    obs_res[np.isnan(obs_res)] = 0

    output_obs = {}
    for num, d in enumerate(single_disease_marginals):
        
        output_obs[d[0]] = obs_res[num]
        
    if any(np.isnan(counter_res)):
        print('counter Nan', end='\n')
        return False, False
    counter_res[np.isnan(counter_res)] = 0

    output_counter = {}
    for num, d in enumerate(single_disease_marginals):
        
        output_counter[d[0]] = counter_res[num]
        
 
    
    return output_counter, output_obs


# %% [code]
# run this for expected sufficiency
def counterfactual_correction(disease_children, d, Z, positive_symptoms, network_data):
    if len(Z) == len(positive_symptoms): # sum is trivial when over no terms
        return 0
    else: 
        return  len(list(set(positive_symptoms)-set(Z))) - sum([get_lamb(_s, d, network_data) for _s in list(set(positive_symptoms)-set(Z))])#1 - reduce(mul,[get_lamb(_s, d, network_data) for _s in list(set(positive_symptoms)-set(Z))] , 1)

# run this for expected disablement.
def counterfactual_correction(disease_children, d, A, on_symptoms, network_data):
    if len(A) == 0:
        return 0 # also try return 0
    else: 
        lambda_vec = [get_lamb(_s, d, network_data) for _s in A]
        return len(A) - sum([1/x for x in lambda_vec if x > 0]) - sum([1 for x in lambda_vec if x == 0])


# %% [markdown]
### Creating network objects

# %% [code]
agerange= [15, 25, 40, 60, 75, 100]
agedict = {15: '.15.24', 25: '.25.39', 40: '.40.59', 60: '.60.74', 75: '.75.100'}
missing_nodes = {}
K_D = 0.05  
node_ids_main = {}
with open(f'nodes_all.json') as json_data:
    node_ids_main= json.load(json_data)

network_files = {}
genders = ['male', 'female']
ages = ['15.24', '25.39', '40.59', '60.74', '75.100']
for g in genders:
    for a in ages:
        network_data_2 = create_new_network_data(f'{g}_only.{a}',0.99999, K_D)
        network_files[f'{g}_only.{a}'] = network_data_2
        
genders = ['male', 'female']
ages = ['15.24', '25.39', '40.59', '60.74', '75.100']
for g in genders:
    for a in ages:
        network_data_2 = network_files[f'{g}_only.{a}']
        construct_marginals(network_data_2, f'{g}_only.{a}', 1 - 1e-12)

with open('case_cards_with_outcomes_newest.json', 'rb') as f:
    casecards = json.load(f)

# %% [markdown]
### Experiments 1 & 2

# %% [code]
paired_results = {}
num_casecards = cards[1] + cards[2] + cards[3] + cards[4] + cards[5]
topn_results_obs = []
topn_results_counter = []
genders = ['male', 'female']
ages = ['15.24', '25.39', '40.59', '60.74', '75.100']
pert = 0.002
N = 1
thresh = -1e-2
new_results = []
agerange= [15, 25, 40, 60, 75, 100]
agedict = {15: '.15.24', 25: '.25.39', 40: '.40.59', 60: '.60.74', 75: '.75.100'}
count_all = 0
doc_topn = {}
topn_doctor_specific = {}
doc_topn_caseav = {}
store_raw_results = {}
doc_score, counter_score, obs_score, num_store = [], [], [], []
error_reasons = []
for num in cards[1] + cards[2] + cards[3] + cards[4] + cards[5]:
    
    age, gender = casecards[num]['card']['age'], casecards[num]['card']['gender']
    if age < 15:
        error_reasons += ['age']
        continue
    if casecards[num]['outcomes'] == []:
        error_reasons += ['no outcomes']
        continue
    minage = max(t for t in agerange if t <= age)
    gender_tag = 'male' if gender == 1 else 'female'
    network_name = f'{gender_tag}_only{agedict[minage]}'
    network_data_1 = network_files[network_name]
    true_id = casecards[num]['card']['diseases'][0]['id']
    if true_id not in network_data_1.keys():
        print('Missing', true_id, num)
        error_reasons += ['disease_missing']
    evidence = get_ev_from_casecard(num)
    evidence = dict([[ev['id'], ev['state']] for ev in evidence if ev['id']!='cd4c5fb4-21bc-4e13-ac50-6eee8d24e769'])
    if any([k not in network_data_1.keys() for k in evidence.keys()]):
        print('Missing')
        error_reasons += ['evidence missing']
        print(network_name, [k for k in evidence.keys() if k not in network_data_1.keys()], num)
    model_version = "20180611001727-default"
    counter, obs = approximate_inference(network_data_1, evidence, network_name, 1e-15, pert, N)
    counter = dict([[k, val/sum_counter] for k, val in counter.items()])
    duration = casecards[num]['card']['duration']
    counter, obs = DOS_multiply(duration, counter, network_data_1), DOS_multiply(duration, obs, network_data_1)
    ind_counter = sorted(counter, key=counter.get, reverse=True).index(true_id)
    ind_obs = sorted(obs, key=obs.get, reverse=True).index(true_id)
    print(num, ind_counter, true_disease_score(true_id, network_data_1, evidence))
    pred_c = np.array([1 if true_id in sorted(counter, key=counter.get, reverse=True)[:i] else 0 for i in range(1,21)])
    pred_d = np.array([1 if true_id in sorted(obs, key=obs.get, reverse=True)[:i] else 0 for i in range(1,21)])
    topn_results_obs += [pred_d]
    topn_results_counter += [pred_c]
    num_store += [num]
    count_all += 1
    print(count_all)
    if (count_all % 10 == 0) or (num == [n for n in num_casecards if n <3999][-1]):
        print(num, duration, end='\n')
        print(sum(topn_results_counter)/len(topn_results_counter))
        print(sum(topn_results_obs)/len(topn_results_obs))
        


# %% [code]
import pickle

with open("results_obs", "rb") as input_file:
    e = pickle.load(input_file)

topn_results_obs = pickle.load(open('results_obs2_dis', 'rb'))
topn_results_counter = pickle.load(open('results_counter2_dis', 'rb'))

x = sum(topn_results_obs)/len(topn_results_obs)
y = sum(topn_results_counter)/len(topn_results_counter)

# %% [markdown]
### Figure 3

# %% [code]
x = sum(topn_results_obs)/len(topn_results_obs)
y = sum(topn_results_counter)/len(topn_results_counter)
plt.figure(figsize = (5,4))
p_obs = sum(topn_results_obs)/len(topn_results_obs)
error_obs = np.sqrt(p_obs*(1-p_obs)/len(topn_results_obs))
p_counter = sum(topn_results_counter)/len(topn_results_counter)
error_counter = np.sqrt(p_counter*(1-p_counter)/len(topn_results_counter))
xmarks = [i+1 for i in range(len(p_obs))]
plt.plot(xmarks, 1-p_obs,label="Associative", color = 'blue')
plt.plot(xmarks,1-p_counter,label="Counterfactual", color = 'seagreen')
plt.plot(xmarks, 1-(1-y)/(1-x), linestyle = '--', color='black')
plt.fill_between(xmarks, 1-p_obs-2*error_obs, 1-p_obs+2*error_obs,
    alpha=0.2, edgecolor='#1B2ACC', facecolor='#089FFF',
    linewidth=0, linestyle='None', antialiased=True)
plt.fill_between(xmarks, 1-p_counter-2*error_counter, 1-p_counter+2*error_counter,
    alpha=0.2, edgecolor='#1B2ACC', facecolor='seagreen',
    linewidth=0, linestyle='None', antialiased=True)
plt.xticks([i+1 for i in range(16)])
plt.xlim(1, 15)
plt.ylim(0, 0.5)
plt.show()
#plt.savefig('algo_vs_algo.pdf')

# %% [code]
x = sum(topn_results_obs)/len(topn_results_obs)
y = sum(topn_results_counter)/len(topn_results_counter)

# %% [code]
1-(1-y)/(1-x)

# %% [markdown]
### Figure 4

# %% [code]
doc_topn = {}
topn_doctor_specific = {}
doc_topn_caseav = {}
store_raw_results = {}
doc_score, counter_score, obs_score = [], [], []
for n, num in enumerate(num_store):
    true_id = casecards[num]['card']['diseases'][0]['id']
    pred_c = topn_results_counter[n]
    pred_d = topn_results_obs[n]
    pred_e = np.zeros(20)
    doc_res_n = doctor_top_ns(num, true_id)
    for val in doc_res_n:
        if val[1]==0: 
            continue
        if val[0] not in paired_results.keys():
            paired_results[val[0]] = [[copy.deepcopy(val[2]), copy.deepcopy(pred_c[val[1]-1]), copy.deepcopy(pred_d[val[1]-1])]]
        else:
            paired_results[val[0]] += [[copy.deepcopy(val[2]), copy.deepcopy(pred_c[val[1]-1]), copy.deepcopy(pred_d[val[1]-1])]]
    for val in doc_res_n:
        if val[1]==0: 
            continue
        
        if val[0] not in doc_topn.keys():
            doc_topn[val[0]] = {'count' : 1, 'occam': {val[1]: np.array([1, copy.deepcopy(pred_e[val[1]-1])])}, 'counterfactual':  {val[1]: np.array([1, copy.deepcopy(pred_c[val[1]-1])])}, 'obs': {val[1]: np.array([1, copy.deepcopy(pred_d[val[1]-1])])}, 'doctor' : {val[1]: np.array([1, copy.deepcopy(val[2])])}}
        else:
            doc_topn[val[0]]['count']+=1
            if val[1] not in doc_topn[val[0]]['counterfactual'].keys(): # this doctor has never had this score before
                
                doc_topn[val[0]]['counterfactual'][val[1]] = np.array([1, copy.deepcopy(pred_c[val[1]-1])])
                doc_topn[val[0]]['obs'][val[1]] = np.array([1, copy.deepcopy(pred_d[val[1]-1])])
                doc_topn[val[0]]['doctor'][val[1]] = np.array([1, copy.deepcopy(val[2])])
            else:
                doc_topn[val[0]]['counterfactual'][val[1]] += np.array([1, copy.deepcopy(pred_c[val[1]-1])])
                doc_topn[val[0]]['obs'][val[1]] += np.array([1, copy.deepcopy(pred_d[val[1]-1])])
                doc_topn[val[0]]['doctor'][val[1]] += np.array([1, copy.deepcopy(val[2])])
                
    this_card_res_doc = {1:[], 2:[], 3:[], 4: [], 5:[], 6:[], 7:[], 8:[], 9:[]}
    this_card_res_counter = {1:[], 2:[], 3:[], 4: [], 5:[], 6:[], 7:[], 8:[], 9:[]}
    this_card_res_obs = {1:[], 2:[], 3:[], 4: [], 5:[], 6:[], 7:[], 8:[], 9:[]}
    for val in doc_res_n:
        if val[1]==0: 
            continue
        if val[1] > 9:
            continue
        this_card_res_doc[val[1]] += [val[2]]
        this_card_res_counter[val[1]]+= [copy.deepcopy(pred_c[val[1]-1])] 
        this_card_res_obs[val[1]]+= [copy.deepcopy(pred_d[val[1]-1])] 
    this_card_res_doc = dict([[k, mean_list(val)] for k, val in this_card_res_doc.items()])
    this_card_res_counter = dict([[k, mean_list(val)] for k, val in this_card_res_counter.items()])
    this_card_res_obs = dict([[k, mean_list(val)] for k, val in this_card_res_obs.items()])
    for k, val in this_card_res_doc.items():
        if val == 'none': # no data collected on differentials of this size
            continue
        else: # if a value was collected for this value for doctors, it was collected for the other two algorithms too
            if k not in doc_topn_caseav.keys():
                doc_topn_caseav[k] = {'count' : 1, 'counter':  copy.deepcopy(this_card_res_counter[k]), 'obs': copy.deepcopy(this_card_res_obs[k]), 'doc' : copy.deepcopy(this_card_res_doc[k])}
            else: # we have recorded a case of this length before
                doc_topn_caseav[k]['count']+=1
                doc_topn_caseav[k]['counter'] += copy.deepcopy(this_card_res_counter[k])
                doc_topn_caseav[k]['obs'] += copy.deepcopy(this_card_res_obs[k])
                doc_topn_caseav[k]['doc'] += copy.deepcopy(this_card_res_doc[k])
    
    # card mean score
    if [val[2] for val in [_val for _val in doc_res_n if _val[1]!=0]] == []:
        continue
    doc_mean_score = np.mean([val[2] for val in [_val for _val in doc_res_n if _val[1]!=0]])
    counter_mean_score = np.mean([copy.deepcopy(pred_c[val[1]-1]) for val in [_val for _val in doc_res_n if _val[1]!=0]])
    obs_mean_score = np.mean([copy.deepcopy(pred_d[val[1]-1]) for val in [_val for _val in doc_res_n if _val[1]!=0]])
    doc_score += [doc_mean_score]
    counter_score += [counter_mean_score]
    obs_score += [obs_mean_score]

    mean_diff_size = np.mean([el[1] for el in  [_val for _val in doc_res_n if _val[1]!=0]])
    new_results += [[mean_diff_size, doc_mean_score, counter_mean_score, obs_mean_score]]
    
 
print(doc_topn_caseav)
print(np.mean(doc_score), np.mean(obs_score), np.mean(counter_score))
print(np.mean([val[1] for val in new_results]), np.mean([val[2] for val in new_results]), np.mean([val[3] for val in new_results]))

# %% [code]

import matplotlib as mpl
import seaborn as sn
import pandas as pd
import matplotlib.pyplot as plt

doc_score = []
doc_error = []
obs_score = []
obs_error = []
counter_score = []
counter_error = []
i = 0
for k, val in doc_topn.items():
    n = val['count']
    if n < 50:
        continue
    i += 1
    docp = sum(val["doctor"].values())[1] /n 
    obsp = sum(val["obs"].values())[1] /n
    countp = sum(val["counterfactual"].values())[1] /n 
    doc_score +=[docp]
    doc_error += [np.sqrt(docp*(1-docp)/n)]
    obs_score += [obsp]
    obs_error += [np.sqrt(obsp*(1-obsp)/n)]
    counter_score += [countp]
    counter_error += [np.sqrt(countp*(1-countp)/n)]
raw_data = {
        'doc_score': doc_score,
        'doc_error': doc_error,
        'obs_score': obs_score,
        'obs_error': obs_error,
        'counter_score': counter_score,
        'counter_error': counter_error}
dg = pd.DataFrame(raw_data, columns = ['doc_score','doc_error', 'obs_score', 'obs_error', 'counter_score', 'counter_error'])
cmap, norm = mpl.colors.from_levels_and_colors([0, 0.499, 0.501 ,1], ['blue', 'red', 'green'])
x = dg.doc_score
y = dg.obs_score
col = [(x.iloc[i] - y.iloc[i])+0.5 for i in range(len(x))]
plt.figure(figsize=(6, 4))
plt.scatter(x, y, c=col, cmap=cmap, norm=norm)
x = np.linspace(min(min(x), min(y)),max(max(x), max(y)),100)
y = x
plt.xticks(np.arange(0.5,0.95, 0.1))
plt.yticks(np.arange(0.5,0.95, 0.1))
plt.plot(x, y, '-r', linestyle = '--')
#plt.savefig('obs_vs_doc.pdf')
plt.show()

# %% [code]
x = dg.doc_score
y = dg.counter_score
col = [(x.iloc[i] - y.iloc[i])+0.5 for i in range(len(x))]
plt.figure(figsize=(6, 4))
plt.scatter(x, y, c=col, cmap=cmap, norm=norm)
x = np.linspace(min(min(x), min(y)),max(max(x), max(y)),100)
y = x
plt.xticks(np.arange(0.5,0.95, 0.1))
plt.yticks(np.arange(0.5,0.95, 0.1))
plt.plot(x, y, '-r', linestyle = '--')
#plt.savefig('counter_vs_doc.pdf')
plt.show()

# %% [markdown]
## Tables

# %% [markdown]
### Supplementary table 1

# %% [code]
with open("results_obs2", "rb") as input_file:
    topn_results_obs = pickle.load(input_file)

with open("results_counter2", "rb") as input_file:
    topn_results_counter = pickle.load(input_file)

with open("results_obs2_dis", "rb") as input_file:
    topn_results_obs_dis = pickle.load(input_file)

with open("results_counter2_dis", "rb") as input_file:
    topn_results_counter_dis = pickle.load(input_file)


p_obs = sum(topn_results_obs)/len(topn_results_obs)
error_obs = np.sqrt(p_obs*(1-p_obs)/len(topn_results_obs))

p_counter = sum(topn_results_counter)/len(topn_results_counter)
error_counter = np.sqrt(p_counter*(1-p_counter)/len(topn_results_counter))

_p_counter = sum(topn_results_counter_dis)/len(topn_results_counter_dis)
_error_counter = np.sqrt(p_counter*(1-p_counter)/len(topn_results_counter_dis))

dg2 = pd.DataFrame({'N':list(np.arange(20)+1), 
                    'Posterior Accuracy':list(p_obs), 
                    'Posterior Error': list(error_obs),
                    'Expected sufficiency':list(p_counter), 
                    'ES error': list(error_counter),
                    'Expected disablement':list(_p_counter), 
                    'ED error': list(_error_counter)})

dg2['Posterior'] = dg2['Posterior Accuracy'].round(3).apply(str) + ' $ \pm $ ' + dg2['Posterior Error'].round(3).apply(str)
dg2['Disablement'] = dg2['Expected disablement'].round(3).apply(str) + ' $ \pm $ ' + dg2['ED error'].round(3).apply(str)
dg2['Sufficiency'] = dg2['Expected sufficiency'].round(3).apply(str) + ' $ \pm $ ' + dg2['ES error'].round(3).apply(str)


print(dg2[['N', 'Posterior', 'Disablement', 'Sufficiency']].to_latex(escape=False, index=False))

# %% [markdown]
## True disease position stratified by rareness of disease

# %% [code]
with open("cards_used2", "rb") as input_file:
    num_store = pickle.load(input_file)

with open('disease_labels.json') as json_file:
    disease_lab = json.load(json_file)

card_freq = {}
for num in num_store:
    card = casecards[num]['card']
    disease = card['diseases'][0]['id']
    age = card['age']
    gender = card['gender']
    for el in disease_lab[disease]['frequencies']:
        if (el['gender'] ==  gender) or (el['gender']=='unisex'):
            if (el['age']['max']>= age) & (el['age']['min']<= age):
                frequency = el['frequency']
    
    card_freq[num] = frequency

# %% [code]
results_obs = {'common':[], 'rare':[], 'very_rare':[], 'almost_impossible':[], 'impossible':[], 'uncommon':[], 'very_common':[]}
results_counter = {'common':[], 'rare':[], 'very_rare':[], 'almost_impossible':[], 'impossible':[], 'uncommon':[], 'very_common':[]}

for n, num in enumerate(num_store):
    if sum(topn_results_obs[n]) != 0:
        robs = np.nonzero(topn_results_obs[n])[0][0]+1
    else:
        robs = 20
    if sum(topn_results_counter[n]) != 0:
        rcount = np.nonzero(topn_results_counter[n])[0][0]+1
    else:
        rcount = 20
    frequency = card_freq[num]
    results_obs[frequency] += [robs]
    results_counter[frequency] += [rcount]

# %% [code]
print('all',len(topn_results_obs), np.mean([21 - sum(r) for r in topn_results_obs]), np.std([21 - sum(r) for r in topn_results_obs]),np.mean([21 - sum(r) for r in topn_results_counter]), np.std([21 - sum(r) for r in topn_results_counter]))
for type_ in set(list(card_freq.values())):
    print(type_,len(results_obs[type_]), f'{round(np.mean(results_obs[type_]), 2)} $\pm$ {round(np.std(results_obs[type_]), 2)}', f'{round(np.mean(results_counter[type_]), 2)} $\pm$ {round(np.std(results_counter[type_]), 2)}')
    

# %% [markdown]
## Results comparing algorithms to doctors

# %% [code]
doc_score = []
doc_error = []
obs_score = []
obs_error = []
counter_score = []
counter_error = []
_counter_score = []
_counter_error = []
i = 0
for k, val in doc_topn_suff.items():
    n = val['count']
    if n < 50:
        continue
    i += 1
    docp = sum(val["doctor"].values())[1] /n 
    obsp = sum(val["obs"].values())[1] /n
    countp = sum(val["counterfactual"].values())[1] /n 
    _n = doc_topn_dis[k]['count']
    _countp = sum(doc_topn_dis[k]['counterfactual'].values())[1] / _n
    doc_score +=[docp]
    doc_error += [np.sqrt(docp*(1-docp)/n)]
    obs_score += [obsp]
    obs_error += [np.sqrt(obsp*(1-obsp)/n)]
    counter_score += [countp]
    counter_error += [np.sqrt(countp*(1-countp)/n)]
    _counter_score += [_countp]
    _counter_error += [np.sqrt(_countp*(1-_countp)/_n)]
raw_data = {
        'doc_score': doc_score,
        'doc_error': doc_error,
        'obs_score': obs_score,
        'obs_error': obs_error,
        'counter_score': counter_score,
        'counter_error': counter_error,
        '_counter_score': _counter_score,
        '_counter_error': _counter_error}
dg = pd.DataFrame(raw_data, columns = ['doc_score','doc_error', 'obs_score', 'obs_error', 'counter_score', 'counter_error', '_counter_score', '_counter_error'])

# %% [code]
dg['Doctor accuracy'] = dg['doc_score'].round(3).apply(str) + ' $ \pm $ ' + dg['doc_error'].round(3).apply(str)
dg['Expected sufficiency'] = dg['counter_score'].round(3).apply(str) + ' $ \pm $ ' + dg['counter_error'].round(3).apply(str)
dg['Expected disablement'] = dg['_counter_score'].round(3).apply(str) + ' $ \pm $ ' + dg['_counter_error'].round(3).apply(str)
dg['Posterior'] = dg['obs_score'].round(3).apply(str) + ' $ \pm $ ' + dg['obs_error'].round(3).apply(str)

# %% [markdown]
### Supplementary table 3

# %% [code]
print(dg[['Doctor accuracy','Posterior', 'Expected sufficiency', 'Expected disablement']].to_latex(escape=False))

# %% [code]
print(f"{np.round(dg['doc_score'].mean()*100, 3)} $\pm$ {np.sqrt((dg['doc_error']**2).sum() * 100).round(3)}")

# %% [code]
print(f"{np.round(dg['obs_score'].mean()*100, 3)} $\pm$ {np.sqrt((dg['obs_error']**2).sum() * 100).round(3)}")

# %% [code]
print(f"{np.round(dg['counter_score'].mean()*100, 3)} $\pm$ {np.sqrt((dg['counter_error']**2).sum() * 100).round(3)}")

# %% [code]
print(f"{np.round(dg['_counter_score'].mean()*100, 3)} $\pm$ {np.sqrt((dg['_counter_error']**2).sum() * 100).round(3)}")

# %% [markdown]
### Table 2 & supplementary table 2

# %% [code]
from scipy import stats

comf_thresh = 0.05
res = np.zeros((4, 4))
total_number = 0
for k, val in doc_topn_suff.items():
    if val['count']<50:
        continue
    d_doc = [[1 for i in range(_val[1])]+ [0 for i in range(_val[0]-_val[1])] for _val in val['doctor'].values()]
    fd_doc = [item for sublist in d_doc for item in sublist]
    d_obs = [[1 for i in range(_val[1])]+ [0 for i in range(_val[0]-_val[1])] for _val in val['obs'].values()]
    fd_obs = [item for sublist in d_obs for item in sublist]
    d_count = [[1 for i in range(_val[1])]+ [0 for i in range(_val[0]-_val[1])] for _val in val['counterfactual'].values()]
    fd_count = [item for sublist in d_count for item in sublist]
    d_count2 = [[1 for i in range(_val[1])]+ [0 for i in range(_val[0]-_val[1])] for _val in doc_topn_dis[k]['counterfactual'].values()]
    fd_count2 = [item for sublist in d_count2 for item in sublist]
    pvalue_matrix = np.array([[0,stats.binom_test(sum(fd_count), n=len(fd_count), p=sum(fd_count2)/len(fd_count2), alternative='greater')<=comf_thresh, stats.binom_test(sum(fd_count), n=len(fd_count), p=sum(fd_doc)/len(fd_doc), alternative='greater')<=comf_thresh, stats.binom_test(sum(fd_count), n=len(fd_count), p=sum(fd_obs)/len(fd_obs), alternative='greater')<=comf_thresh],
                    [stats.binom_test(sum(fd_count2), n=len(fd_count2), p=sum(fd_count)/len(fd_count), alternative='greater')<=comf_thresh, 0, stats.binom_test(sum(fd_count2), n=len(fd_count2), p=sum(fd_doc)/len(fd_doc), alternative='greater')<=comf_thresh, stats.binom_test(sum(fd_count2), n=len(fd_count2), p=sum(fd_obs)/len(fd_obs), alternative='greater')<=comf_thresh],         
                    [stats.binom_test(sum(fd_doc), n=len(fd_doc), p=sum(fd_count)/len(fd_count), alternative='greater')<=comf_thresh,stats.binom_test(sum(fd_doc), n=len(fd_doc), p=sum(fd_count2)/len(fd_count2), alternative='greater')<=comf_thresh ,0, stats.binom_test(sum(fd_doc), n=len(fd_doc), p=sum(fd_obs)/len(fd_obs), alternative='greater')<=comf_thresh], 
                    [stats.binom_test(sum(fd_obs), n=len(fd_obs), p=sum(fd_count)/len(fd_count), alternative='greater')<=comf_thresh,stats.binom_test(sum(fd_obs), n=len(fd_obs), p=sum(fd_count2)/len(fd_count2), alternative='greater')<=comf_thresh, stats.binom_test(sum(fd_obs), n=len(fd_obs), p=sum(fd_doc)/len(fd_doc), alternative='greater')<=comf_thresh, 0]])

    res += pvalue_matrix
    total_number += 1
print(np.around(res, decimals =  3))

# %% [code]
from scipy import stats

comf_thresh = 0.5
res = np.zeros((4, 4))
total_number = 0
for k, val in doc_topn_suff.items():
    if val['count']<50:
        continue
    d_doc = [[1 for i in range(_val[1])]+ [0 for i in range(_val[0]-_val[1])] for _val in val['doctor'].values()]
    fd_doc = [item for sublist in d_doc for item in sublist]
    d_obs = [[1 for i in range(_val[1])]+ [0 for i in range(_val[0]-_val[1])] for _val in val['obs'].values()]
    fd_obs = [item for sublist in d_obs for item in sublist]
    d_count = [[1 for i in range(_val[1])]+ [0 for i in range(_val[0]-_val[1])] for _val in val['counterfactual'].values()]
    fd_count = [item for sublist in d_count for item in sublist]
    d_count2 = [[1 for i in range(_val[1])]+ [0 for i in range(_val[0]-_val[1])] for _val in doc_topn_dis[k]['counterfactual'].values()]
    fd_count2 = [item for sublist in d_count2 for item in sublist]
    
    pvalue_matrix = np.array([[0,stats.binom_test(sum(fd_count), n=len(fd_count), p=sum(fd_count2)/len(fd_count2), alternative='greater')<comf_thresh, stats.binom_test(sum(fd_count), n=len(fd_count), p=sum(fd_doc)/len(fd_doc), alternative='greater')<comf_thresh, stats.binom_test(sum(fd_count), n=len(fd_count), p=sum(fd_obs)/len(fd_obs), alternative='greater')<comf_thresh],
                    [stats.binom_test(sum(fd_count2), n=len(fd_count2), p=sum(fd_count)/len(fd_count), alternative='greater')<comf_thresh, 0, stats.binom_test(sum(fd_count2), n=len(fd_count2), p=sum(fd_doc)/len(fd_doc), alternative='greater')<comf_thresh, stats.binom_test(sum(fd_count2), n=len(fd_count2), p=sum(fd_obs)/len(fd_obs), alternative='greater')<comf_thresh],         
                    [stats.binom_test(sum(fd_doc), n=len(fd_doc), p=sum(fd_count)/len(fd_count), alternative='greater')<comf_thresh,stats.binom_test(sum(fd_doc), n=len(fd_doc), p=sum(fd_count2)/len(fd_count2), alternative='greater')<comf_thresh ,0, stats.binom_test(sum(fd_doc), n=len(fd_doc), p=sum(fd_obs)/len(fd_obs), alternative='greater')<comf_thresh], 
                    [stats.binom_test(sum(fd_obs), n=len(fd_obs), p=sum(fd_count)/len(fd_count), alternative='greater')<comf_thresh,stats.binom_test(sum(fd_obs), n=len(fd_obs), p=sum(fd_count2)/len(fd_count2), alternative='greater')<comf_thresh, stats.binom_test(sum(fd_obs), n=len(fd_obs), p=sum(fd_doc)/len(fd_doc), alternative='greater')<comf_thresh, 0]])

    res += pvalue_matrix
    total_number += 1
print(np.around(res, decimals =  3))
